# Supplementary material for: Contribution to the tribe Apalochrini (Coleoptera, Melyridae, Malachiinae) of China, with notes on the genus Dicranolaius Champion and Intybia Pascoe
Source: Biodivers Data J. 2024 Nov 27;12:e139509. doi: 10.3897/BDJ.12.e139509 (PMC11618102; doi:10.3897/BDJ.12.e139509)
Supplement: XML Treatment for Dicranolaius mangalicola [file BDJ.12.e139509-treatment1.xml]

<!DOCTYPE tp:taxon-treatment
  PUBLIC "-//TaxonX//DTD Taxonomic Treatment Publishing DTD v0 20100105//EN" "tax-treatment-NSO.dtd">
<tp:taxon-treatment xmlns:tp="http://www.plazi.org/taxpub"><tp:treatment-meta><mixed-citation publication-type="journal"><person-group><name><surname>Sun</surname><given-names>Jia-Xiao</given-names></name><name><surname>Liu</surname><given-names>Zhenhua</given-names></name><name><surname>Ding</surname><given-names>Bi</given-names></name><name><surname>Su</surname><given-names>Rongxiang</given-names></name><name><surname>Huang</surname><given-names>Guanmin</given-names></name><name><surname>Xue</surname><given-names>Zhiyong</given-names></name></person-group><article-title>Contribution to the tribe <tp:taxon-name>Apalochrini</tp:taxon-name> (<tp:taxon-name><tp:taxon-name-part taxon-name-part-type="order">Coleoptera</tp:taxon-name-part></tp:taxon-name>, <tp:taxon-name><tp:taxon-name-part taxon-name-part-type="family">Melyridae</tp:taxon-name-part></tp:taxon-name>, <tp:taxon-name><tp:taxon-name-part taxon-name-part-type="subfamily">Malachiinae</tp:taxon-name-part></tp:taxon-name>) of China, with notes on the genus <italic><tp:taxon-name><tp:taxon-name-part taxon-name-part-type="genus" reg="Dicranolaius">Dicranolaius</tp:taxon-name-part></tp:taxon-name></italic> Champion and <italic><tp:taxon-name><tp:taxon-name-part taxon-name-part-type="genus" reg="Intybia">Intybia</tp:taxon-name-part></tp:taxon-name></italic> Pascoe</article-title><source>Biodivers Data J</source><day>27</day><month>11</month><year>2024</year><volume>12</volume><pub-id pub-id-type="doi">10.3897/BDJ.12.e139509</pub-id></mixed-citation></tp:treatment-meta><tp:nomenclature><tp:taxon-name>
            <object-id xmlns:xlink="http://www.w3.org/1999/xlink" content-type="arpha" xlink:type="simple">D98617C6-0230-5E90-B122-7E80557F2AF7</object-id>
            <tp:taxon-name-part taxon-name-part-type="genus">Dicranolaius</tp:taxon-name-part>
            <tp:taxon-name-part taxon-name-part-type="species">mangalicola</tp:taxon-name-part>
          </tp:taxon-name><tp:taxon-authority>Asano＆Kawashima, 2010</tp:taxon-authority></tp:nomenclature><tp:treatment-sec sec-type="materials"><title>Materials</title><list list-type="alpha-lower" list-content="occurrences"><list-item><p><bold>Type status:</bold> <named-content xmlns:xlink="http://www.w3.org/1999/xlink" content-type="dwc:typeStatus" xlink:type="simple">Other material</named-content>. <bold>Occurrence:</bold> recordedBy: <named-content xmlns:xlink="http://www.w3.org/1999/xlink" content-type="dwc:recordedBy" xlink:type="simple">Rongxiang Su</named-content>; individualCount: <named-content xmlns:xlink="http://www.w3.org/1999/xlink" content-type="dwc:individualCount" xlink:type="simple">1</named-content>; sex: <named-content xmlns:xlink="http://www.w3.org/1999/xlink" content-type="dwc:sex" xlink:type="simple">female</named-content>; lifeStage: <named-content xmlns:xlink="http://www.w3.org/1999/xlink" content-type="dwc:lifeStage" xlink:type="simple">adult</named-content>; occurrenceID: <named-content xmlns:xlink="http://www.w3.org/1999/xlink" content-type="dwc:occurrenceID" xlink:type="simple">4CDF178A-52C6-59A2-B85D-11440ABEE066</named-content>; <bold>Location:</bold> country: <named-content xmlns:xlink="http://www.w3.org/1999/xlink" content-type="dwc:country" xlink:type="simple">China</named-content>; stateProvince: <named-content xmlns:xlink="http://www.w3.org/1999/xlink" content-type="dwc:stateProvince" xlink:type="simple">Fujian Province</named-content>; county: <named-content xmlns:xlink="http://www.w3.org/1999/xlink" content-type="dwc:county" xlink:type="simple">Zhangzhou City</named-content>; municipality: <named-content xmlns:xlink="http://www.w3.org/1999/xlink" content-type="dwc:municipality" xlink:type="simple">Yunxiao</named-content>; locality: <named-content xmlns:xlink="http://www.w3.org/1999/xlink" content-type="dwc:locality" xlink:type="simple">The Zhangjiangkou Mangrove Forestry National Nature Reserve</named-content>; verbatimCoordinates: <named-content xmlns:xlink="http://www.w3.org/1999/xlink" content-type="dwc:verbatimCoordinates" xlink:type="simple"><named-content content-type="dwc:verbatimCoordinates" xlink:type="simple">23.91843159°N, 117.42167735°E</named-content></named-content>; <bold>Identification:</bold> identifiedBy: <named-content xmlns:xlink="http://www.w3.org/1999/xlink" content-type="dwc:identifiedBy" xlink:type="simple">Zhenhua Liu</named-content>; dateIdentified: <named-content xmlns:xlink="http://www.w3.org/1999/xlink" content-type="dwc:dateIdentified" xlink:type="simple">2022</named-content>; <bold>Event:</bold> samplingProtocol: <named-content xmlns:xlink="http://www.w3.org/1999/xlink" content-type="dwc:samplingProtocol" xlink:type="simple">sweep net</named-content>; year: <named-content xmlns:xlink="http://www.w3.org/1999/xlink" content-type="dwc:year" xlink:type="simple">2022</named-content>; month: <named-content xmlns:xlink="http://www.w3.org/1999/xlink" content-type="dwc:month" xlink:type="simple">10</named-content>; day: <named-content xmlns:xlink="http://www.w3.org/1999/xlink" content-type="dwc:day" xlink:type="simple">17</named-content>; habitat: <named-content xmlns:xlink="http://www.w3.org/1999/xlink" content-type="dwc:habitat" xlink:type="simple">mangrove forest</named-content>; <bold>Record Level:</bold> basisOfRecord: <named-content xmlns:xlink="http://www.w3.org/1999/xlink" content-type="dwc:basisOfRecord" xlink:type="simple">PreservedSpecimen</named-content></p></list-item><list-item><p><bold>Type status:</bold> <named-content xmlns:xlink="http://www.w3.org/1999/xlink" content-type="dwc:typeStatus" xlink:type="simple">Other material</named-content>. <bold>Occurrence:</bold> recordedBy: <named-content xmlns:xlink="http://www.w3.org/1999/xlink" content-type="dwc:recordedBy" xlink:type="simple">JiaXiao Sun; Rongxiang Su; Haitian Song; Zhiyong Xue</named-content>; individualCount: <named-content xmlns:xlink="http://www.w3.org/1999/xlink" content-type="dwc:individualCount" xlink:type="simple">11</named-content>; sex: <named-content xmlns:xlink="http://www.w3.org/1999/xlink" content-type="dwc:sex" xlink:type="simple">9 males, 2 females</named-content>; lifeStage: <named-content xmlns:xlink="http://www.w3.org/1999/xlink" content-type="dwc:lifeStage" xlink:type="simple">adult</named-content>; occurrenceID: <named-content xmlns:xlink="http://www.w3.org/1999/xlink" content-type="dwc:occurrenceID" xlink:type="simple">E77AE6BE-127A-5379-AD89-09409995AD28</named-content>; <bold>Location:</bold> country: <named-content xmlns:xlink="http://www.w3.org/1999/xlink" content-type="dwc:country" xlink:type="simple">China</named-content>; stateProvince: <named-content xmlns:xlink="http://www.w3.org/1999/xlink" content-type="dwc:stateProvince" xlink:type="simple">Fujian Province</named-content>; county: <named-content xmlns:xlink="http://www.w3.org/1999/xlink" content-type="dwc:county" xlink:type="simple">Zhangzhou City</named-content>; municipality: <named-content xmlns:xlink="http://www.w3.org/1999/xlink" content-type="dwc:municipality" xlink:type="simple">Longhai</named-content>; verbatimCoordinates: <named-content xmlns:xlink="http://www.w3.org/1999/xlink" content-type="dwc:verbatimCoordinates" xlink:type="simple"><named-content content-type="dwc:verbatimCoordinates" xlink:type="simple">24.39098123°N, 117.91322017°E</named-content></named-content>; <bold>Identification:</bold> identifiedBy: <named-content xmlns:xlink="http://www.w3.org/1999/xlink" content-type="dwc:identifiedBy" xlink:type="simple">Zhenhua Liu</named-content>; dateIdentified: <named-content xmlns:xlink="http://www.w3.org/1999/xlink" content-type="dwc:dateIdentified" xlink:type="simple">2024-4-27</named-content>; <bold>Event:</bold> samplingProtocol: <named-content xmlns:xlink="http://www.w3.org/1999/xlink" content-type="dwc:samplingProtocol" xlink:type="simple">sweep net</named-content>; year: <named-content xmlns:xlink="http://www.w3.org/1999/xlink" content-type="dwc:year" xlink:type="simple">2024</named-content>; month: <named-content xmlns:xlink="http://www.w3.org/1999/xlink" content-type="dwc:month" xlink:type="simple">4</named-content>; day: <named-content xmlns:xlink="http://www.w3.org/1999/xlink" content-type="dwc:day" xlink:type="simple">27</named-content>; habitat: <named-content xmlns:xlink="http://www.w3.org/1999/xlink" content-type="dwc:habitat" xlink:type="simple">mangrove forest</named-content>; <bold>Record Level:</bold> basisOfRecord: <named-content xmlns:xlink="http://www.w3.org/1999/xlink" content-type="dwc:basisOfRecord" xlink:type="simple">PreservedSpecimen</named-content></p></list-item><list-item><p><bold>Type status:</bold> <named-content xmlns:xlink="http://www.w3.org/1999/xlink" content-type="dwc:typeStatus" xlink:type="simple">Other material</named-content>. <bold>Occurrence:</bold> recordedBy: <named-content xmlns:xlink="http://www.w3.org/1999/xlink" content-type="dwc:recordedBy" xlink:type="simple">Jiaxiao Sun; Rongxiang Su; Haitian Song; Guanmin Huang</named-content>; individualCount: <named-content xmlns:xlink="http://www.w3.org/1999/xlink" content-type="dwc:individualCount" xlink:type="simple">19</named-content>; sex: <named-content xmlns:xlink="http://www.w3.org/1999/xlink" content-type="dwc:sex" xlink:type="simple">8 males, 11 females</named-content>; lifeStage: <named-content xmlns:xlink="http://www.w3.org/1999/xlink" content-type="dwc:lifeStage" xlink:type="simple">adult</named-content>; occurrenceID: <named-content xmlns:xlink="http://www.w3.org/1999/xlink" content-type="dwc:occurrenceID" xlink:type="simple">9FF01F4D-E6E9-5842-B76E-B8C904924D34</named-content>; <bold>Location:</bold> country: <named-content xmlns:xlink="http://www.w3.org/1999/xlink" content-type="dwc:country" xlink:type="simple">China</named-content>; stateProvince: <named-content xmlns:xlink="http://www.w3.org/1999/xlink" content-type="dwc:stateProvince" xlink:type="simple">Fujian Province</named-content>; county: <named-content xmlns:xlink="http://www.w3.org/1999/xlink" content-type="dwc:county" xlink:type="simple">Zhangzhou City</named-content>; municipality: <named-content xmlns:xlink="http://www.w3.org/1999/xlink" content-type="dwc:municipality" xlink:type="simple">Yunxiao</named-content>; locality: <named-content xmlns:xlink="http://www.w3.org/1999/xlink" content-type="dwc:locality" xlink:type="simple">The Zhangjiangkou Mangrove Forestry National Nature Reserve</named-content>; verbatimCoordinates: <named-content xmlns:xlink="http://www.w3.org/1999/xlink" content-type="dwc:verbatimCoordinates" xlink:type="simple"><named-content content-type="dwc:verbatimCoordinates" xlink:type="simple">23.91843159°N, 117.42167735°E</named-content></named-content>; <bold>Identification:</bold> identifiedBy: <named-content xmlns:xlink="http://www.w3.org/1999/xlink" content-type="dwc:identifiedBy" xlink:type="simple">Zhenhua Liu</named-content>; dateIdentified: <named-content xmlns:xlink="http://www.w3.org/1999/xlink" content-type="dwc:dateIdentified" xlink:type="simple">2024-4-28</named-content>; <bold>Event:</bold> samplingProtocol: <named-content xmlns:xlink="http://www.w3.org/1999/xlink" content-type="dwc:samplingProtocol" xlink:type="simple">sweep net</named-content>; year: <named-content xmlns:xlink="http://www.w3.org/1999/xlink" content-type="dwc:year" xlink:type="simple">2024</named-content>; month: <named-content xmlns:xlink="http://www.w3.org/1999/xlink" content-type="dwc:month" xlink:type="simple">4</named-content>; day: <named-content xmlns:xlink="http://www.w3.org/1999/xlink" content-type="dwc:day" xlink:type="simple">28</named-content>; habitat: <named-content xmlns:xlink="http://www.w3.org/1999/xlink" content-type="dwc:habitat" xlink:type="simple">mangrove forest</named-content>; <bold>Record Level:</bold> basisOfRecord: <named-content xmlns:xlink="http://www.w3.org/1999/xlink" content-type="dwc:basisOfRecord" xlink:type="simple">PreservedSpecimen</named-content></p></list-item></list></tp:treatment-sec><tp:treatment-sec sec-type="Diagnosis"><title>Diagnosis</title><p>This species can be easily recognised from the congeners by colour patterns on the elytron, with a large arcuate whitish marking open to the lateral margin at base, a small yellow spot on humeral area surrounded by the arcuate marking and a large whitish spot on subapical area (Fig. <xref ref-type="fig" rid="F11994706">1</xref>A, B and D). Some other diagnostic characters are: head with a long median suture from vertex to frons (Fig. <xref ref-type="fig" rid="F11994706">1</xref>E); antennomeres 1 and 3 laterally flattened in males, scape with inner surface depressed; antennomere 3 concaved anteriorly, with a large laminate process at base (Fig. <xref ref-type="fig" rid="F11994706">1</xref>G and H); tergite VIII sub-trapezoid, posterior margin weakly emarginate (Fig. <xref ref-type="fig" rid="F12035041">2</xref>B); sternite VIII transverse, nearly divided at middle (Fig. <xref ref-type="fig" rid="F12035041">2</xref>C); male genitalia with median lobe sub-cylindrical, inner sac with 1 slender sclerite and 2 small spines (Fig. <xref ref-type="fig" rid="F12035041">2</xref>A).</p></tp:treatment-sec><tp:treatment-sec sec-type="Distribution"><title>Distribution</title><p>China: Fujian (new record for China); Japan.</p></tp:treatment-sec><tp:treatment-sec sec-type="Biology"><title>Biology</title><p>The habitat is mangrove forest (Fig. <xref ref-type="fig" rid="F12140765">3</xref>A), this species was collected on the leaves of <italic><tp:taxon-name><tp:taxon-name-part taxon-name-part-type="genus" reg="Aegiceras">Aegiceras</tp:taxon-name-part><tp:taxon-name-part taxon-name-part-type="species" reg="corniculatum">corniculatum</tp:taxon-name-part></tp:taxon-name></italic> (Fig. <xref ref-type="fig" rid="F12140765">3</xref>B）.</p></tp:treatment-sec><tp:treatment-sec><!--Section generated to contain objects referenced in tp:taxon-treatment.--><fig id="F11994706" position="float" orientation="portrait"><object-id xmlns:xlink="http://www.w3.org/1999/xlink" content-type="arpha" xlink:type="simple">43628E5D-8666-5C38-870E-3F5AFB1AEFBF</object-id><object-id xmlns:xlink="http://www.w3.org/1999/xlink" content-type="doi" xlink:type="simple">10.3897/BDJ.12.e139509.figure1</object-id><label>Figure 1.</label><caption><p><tp:taxon-name><tp:taxon-name-part taxon-name-part-type="genus" reg="Dicranolaius">Dicranolaius</tp:taxon-name-part><tp:taxon-name-part taxon-name-part-type="species" reg="mangalicola">mangalicola</tp:taxon-name-part></tp:taxon-name> Asano＆ Kawashima, 2010. <bold>A</bold> male, dorsal view; <bold>B</bold> male, dorsal view; <bold>C</bold> male, ventral view; <bold>D</bold> female, dorsal view; <bold>E</bold> head; <bold>F</bold> fore tarsi; <bold>G</bold> male antenna, dorsal view; <bold>H</bold> male antenna, lateral view. Scale bars: 1.0 mm (<bold>A</bold>-<bold>D</bold>).</p></caption><graphic xmlns:xlink="http://www.w3.org/1999/xlink" xlink:href="bdj-12-e139509-g001.jpg" position="float" id="oo_1116949.jpg" orientation="portrait" xlink:type="simple"><uri content-type="original_file" xlink:type="simple">https://binary.pensoft.net/fig/1116949</uri></graphic></fig><fig id="F12035041" position="float" orientation="portrait"><object-id xmlns:xlink="http://www.w3.org/1999/xlink" content-type="arpha" xlink:type="simple">AF3A32B2-00C7-5F13-929E-B685A3D41261</object-id><object-id xmlns:xlink="http://www.w3.org/1999/xlink" content-type="doi" xlink:type="simple">10.3897/BDJ.12.e139509.figure2</object-id><label>Figure 2.</label><caption><p><tp:taxon-name><tp:taxon-name-part taxon-name-part-type="genus" reg="Dicranolaius">Dicranolaius</tp:taxon-name-part><tp:taxon-name-part taxon-name-part-type="species" reg="mangalicola">mangalicola</tp:taxon-name-part></tp:taxon-name> Asano＆ Kawashima, 2010. <bold>A</bold> male genitalia, ventral view; <bold>B</bold> pygidium (apical tergite); <bold>C</bold> ultimate abdominal ventrite (apical sternite).</p></caption><graphic xmlns:xlink="http://www.w3.org/1999/xlink" xlink:href="bdj-12-e139509-g002.jpg" position="float" id="oo_1128734.jpg" orientation="portrait" xlink:type="simple"><uri content-type="original_file" xlink:type="simple">https://binary.pensoft.net/fig/1128734</uri></graphic></fig><fig id="F12140765" position="float" orientation="portrait"><object-id xmlns:xlink="http://www.w3.org/1999/xlink" content-type="arpha" xlink:type="simple">FCB6A23A-8ED8-5A82-A4AB-0A8336D99317</object-id><object-id xmlns:xlink="http://www.w3.org/1999/xlink" content-type="doi" xlink:type="simple">10.3897/BDJ.12.e139509.figure3</object-id><label>Figure 3.</label><caption><p>Habitat and host plant of <italic><tp:taxon-name><tp:taxon-name-part taxon-name-part-type="genus" reg="Dicranolaius">Dicranolaius</tp:taxon-name-part><tp:taxon-name-part taxon-name-part-type="species" reg="mangalicola">mangalicola</tp:taxon-name-part></tp:taxon-name></italic> Asano＆ Kawashima, 2010. <bold>A</bold> habitat (photo by Haitian Song); <bold>B</bold> host plant <italic><tp:taxon-name><tp:taxon-name-part taxon-name-part-type="genus" reg="Aegiceras">Aegiceras</tp:taxon-name-part><tp:taxon-name-part taxon-name-part-type="species" reg="corniculatum">corniculatum</tp:taxon-name-part></tp:taxon-name></italic> (photo by Haitian Song).</p></caption><graphic xmlns:xlink="http://www.w3.org/1999/xlink" xlink:href="bdj-12-e139509-g003.jpg" position="float" id="oo_1149915.jpg" orientation="portrait" xlink:type="simple"><uri content-type="original_file" xlink:type="simple">https://binary.pensoft.net/fig/1149915</uri></graphic></fig></tp:treatment-sec></tp:taxon-treatment>
