# Supplementary material for: Contribution to the tribe Apalochrini (Coleoptera, Melyridae, Malachiinae) of China, with notes on the genus Dicranolaius Champion and Intybia Pascoe
Source: Biodivers Data J. 2024 Nov 27;12:e139509. doi: 10.3897/BDJ.12.e139509 (PMC11618102; doi:10.3897/BDJ.12.e139509)
Supplement: XML Treatment for Intybia swatowensis [file BDJ.12.e139509-treatment2.xml]

<!DOCTYPE tp:taxon-treatment
  PUBLIC "-//TaxonX//DTD Taxonomic Treatment Publishing DTD v0 20100105//EN" "tax-treatment-NSO.dtd">
<tp:taxon-treatment xmlns:tp="http://www.plazi.org/taxpub"><tp:treatment-meta><mixed-citation publication-type="journal"><person-group><name><surname>Sun</surname><given-names>Jia-Xiao</given-names></name><name><surname>Liu</surname><given-names>Zhenhua</given-names></name><name><surname>Ding</surname><given-names>Bi</given-names></name><name><surname>Su</surname><given-names>Rongxiang</given-names></name><name><surname>Huang</surname><given-names>Guanmin</given-names></name><name><surname>Xue</surname><given-names>Zhiyong</given-names></name></person-group><article-title>Contribution to the tribe <tp:taxon-name>Apalochrini</tp:taxon-name> (<tp:taxon-name><tp:taxon-name-part taxon-name-part-type="order">Coleoptera</tp:taxon-name-part></tp:taxon-name>, <tp:taxon-name><tp:taxon-name-part taxon-name-part-type="family">Melyridae</tp:taxon-name-part></tp:taxon-name>, <tp:taxon-name><tp:taxon-name-part taxon-name-part-type="subfamily">Malachiinae</tp:taxon-name-part></tp:taxon-name>) of China, with notes on the genus <italic><tp:taxon-name><tp:taxon-name-part taxon-name-part-type="genus" reg="Dicranolaius">Dicranolaius</tp:taxon-name-part></tp:taxon-name></italic> Champion and <italic><tp:taxon-name><tp:taxon-name-part taxon-name-part-type="genus" reg="Intybia">Intybia</tp:taxon-name-part></tp:taxon-name></italic> Pascoe</article-title><source>Biodivers Data J</source><day>27</day><month>11</month><year>2024</year><volume>12</volume><pub-id pub-id-type="doi">10.3897/BDJ.12.e139509</pub-id></mixed-citation></tp:treatment-meta><tp:nomenclature><tp:taxon-name>
            <object-id xmlns:xlink="http://www.w3.org/1999/xlink" content-type="arpha" xlink:type="simple">E906C138-D849-5625-8D9F-3F18B71F7604</object-id>
            <tp:taxon-name-part taxon-name-part-type="genus">Intybia</tp:taxon-name-part>
            <tp:taxon-name-part taxon-name-part-type="species">swatowensis</tp:taxon-name-part>
          </tp:taxon-name><tp:taxon-authority>(Wittmer, 1956)</tp:taxon-authority></tp:nomenclature><tp:treatment-sec sec-type="materials"><title>Materials</title><list list-type="alpha-lower" list-content="occurrences"><list-item><p><bold>Type status:</bold> <named-content xmlns:xlink="http://www.w3.org/1999/xlink" content-type="dwc:typeStatus" xlink:type="simple">Other material</named-content>. <bold>Occurrence:</bold> recordedBy: <named-content xmlns:xlink="http://www.w3.org/1999/xlink" content-type="dwc:recordedBy" xlink:type="simple">Rongxiang Su</named-content>; individualCount: <named-content xmlns:xlink="http://www.w3.org/1999/xlink" content-type="dwc:individualCount" xlink:type="simple">1</named-content>; sex: <named-content xmlns:xlink="http://www.w3.org/1999/xlink" content-type="dwc:sex" xlink:type="simple">male</named-content>; lifeStage: <named-content xmlns:xlink="http://www.w3.org/1999/xlink" content-type="dwc:lifeStage" xlink:type="simple">adult</named-content>; occurrenceID: <named-content xmlns:xlink="http://www.w3.org/1999/xlink" content-type="dwc:occurrenceID" xlink:type="simple">A16BB747-BCE7-5F7F-BAC4-8193590D9468</named-content>; <bold>Location:</bold> country: <named-content xmlns:xlink="http://www.w3.org/1999/xlink" content-type="dwc:country" xlink:type="simple">China</named-content>; stateProvince: <named-content xmlns:xlink="http://www.w3.org/1999/xlink" content-type="dwc:stateProvince" xlink:type="simple">Fujian Province</named-content>; county: <named-content xmlns:xlink="http://www.w3.org/1999/xlink" content-type="dwc:county" xlink:type="simple">Zhangzhou City</named-content>; municipality: <named-content xmlns:xlink="http://www.w3.org/1999/xlink" content-type="dwc:municipality" xlink:type="simple">Yunxiao</named-content>; locality: <named-content xmlns:xlink="http://www.w3.org/1999/xlink" content-type="dwc:locality" xlink:type="simple">The Zhangjiangkou Mangrove Forestry National Nature Reserve</named-content>; verbatimCoordinates: <named-content xmlns:xlink="http://www.w3.org/1999/xlink" content-type="dwc:verbatimCoordinates" xlink:type="simple"><named-content content-type="dwc:verbatimCoordinates" xlink:type="simple">23.92032740°N, 117.41951987°E</named-content></named-content>; <bold>Identification:</bold> identifiedBy: <named-content xmlns:xlink="http://www.w3.org/1999/xlink" content-type="dwc:identifiedBy" xlink:type="simple">Zhenhua Liu</named-content>; dateIdentified: <named-content xmlns:xlink="http://www.w3.org/1999/xlink" content-type="dwc:dateIdentified" xlink:type="simple">2022</named-content>; <bold>Event:</bold> samplingProtocol: <named-content xmlns:xlink="http://www.w3.org/1999/xlink" content-type="dwc:samplingProtocol" xlink:type="simple">sweep net</named-content>; year: <named-content xmlns:xlink="http://www.w3.org/1999/xlink" content-type="dwc:year" xlink:type="simple">2022</named-content>; month: <named-content xmlns:xlink="http://www.w3.org/1999/xlink" content-type="dwc:month" xlink:type="simple">10</named-content>; day: <named-content xmlns:xlink="http://www.w3.org/1999/xlink" content-type="dwc:day" xlink:type="simple">17</named-content>; habitat: <named-content xmlns:xlink="http://www.w3.org/1999/xlink" content-type="dwc:habitat" xlink:type="simple">mangrove forest</named-content>; <bold>Record Level:</bold> basisOfRecord: <named-content xmlns:xlink="http://www.w3.org/1999/xlink" content-type="dwc:basisOfRecord" xlink:type="simple">PreservedSpecimen</named-content></p></list-item><list-item><p><bold>Type status:</bold> <named-content xmlns:xlink="http://www.w3.org/1999/xlink" content-type="dwc:typeStatus" xlink:type="simple">Other material</named-content>. <bold>Occurrence:</bold> recordedBy: <named-content xmlns:xlink="http://www.w3.org/1999/xlink" content-type="dwc:recordedBy" xlink:type="simple">JiaXiao Sun; Haitian Song</named-content>; individualCount: <named-content xmlns:xlink="http://www.w3.org/1999/xlink" content-type="dwc:individualCount" xlink:type="simple">2</named-content>; sex: <named-content xmlns:xlink="http://www.w3.org/1999/xlink" content-type="dwc:sex" xlink:type="simple">female</named-content>; lifeStage: <named-content xmlns:xlink="http://www.w3.org/1999/xlink" content-type="dwc:lifeStage" xlink:type="simple">adult</named-content>; occurrenceID: <named-content xmlns:xlink="http://www.w3.org/1999/xlink" content-type="dwc:occurrenceID" xlink:type="simple">B7A98217-E2D9-5968-A525-309233F6FC69</named-content>; <bold>Location:</bold> country: <named-content xmlns:xlink="http://www.w3.org/1999/xlink" content-type="dwc:country" xlink:type="simple">China</named-content>; stateProvince: <named-content xmlns:xlink="http://www.w3.org/1999/xlink" content-type="dwc:stateProvince" xlink:type="simple">Fujian Province</named-content>; county: <named-content xmlns:xlink="http://www.w3.org/1999/xlink" content-type="dwc:county" xlink:type="simple">Zhangzhou City</named-content>; municipality: <named-content xmlns:xlink="http://www.w3.org/1999/xlink" content-type="dwc:municipality" xlink:type="simple">Longhai</named-content>; verbatimCoordinates: <named-content xmlns:xlink="http://www.w3.org/1999/xlink" content-type="dwc:verbatimCoordinates" xlink:type="simple"><named-content content-type="dwc:verbatimCoordinates" xlink:type="simple">24.39098123°N, 117.91322017°E</named-content></named-content>; <bold>Identification:</bold> identifiedBy: <named-content xmlns:xlink="http://www.w3.org/1999/xlink" content-type="dwc:identifiedBy" xlink:type="simple">Zhenhua Liu</named-content>; dateIdentified: <named-content xmlns:xlink="http://www.w3.org/1999/xlink" content-type="dwc:dateIdentified" xlink:type="simple">2024-4-27</named-content>; <bold>Event:</bold> samplingProtocol: <named-content xmlns:xlink="http://www.w3.org/1999/xlink" content-type="dwc:samplingProtocol" xlink:type="simple">sweep net</named-content>; year: <named-content xmlns:xlink="http://www.w3.org/1999/xlink" content-type="dwc:year" xlink:type="simple">2024</named-content>; month: <named-content xmlns:xlink="http://www.w3.org/1999/xlink" content-type="dwc:month" xlink:type="simple">4</named-content>; day: <named-content xmlns:xlink="http://www.w3.org/1999/xlink" content-type="dwc:day" xlink:type="simple">27</named-content>; habitat: <named-content xmlns:xlink="http://www.w3.org/1999/xlink" content-type="dwc:habitat" xlink:type="simple">mangrove forest</named-content>; <bold>Record Level:</bold> basisOfRecord: <named-content xmlns:xlink="http://www.w3.org/1999/xlink" content-type="dwc:basisOfRecord" xlink:type="simple">PreservedSpecimen</named-content></p></list-item></list></tp:treatment-sec><tp:treatment-sec sec-type="Diagnosis"><title>Diagnosis</title><p>This species can be distinguished from the other species of <tp:taxon-name><tp:taxon-name-part taxon-name-part-type="genus" reg="Intybia">Intybia</tp:taxon-name-part></tp:taxon-name> mainly by the shapes of antennomere 3 (Fig. <xref ref-type="fig" rid="F12035043">4</xref>D and E) and male genitalia (Fig. <xref ref-type="fig" rid="F12035043">4</xref>G); the depression behind eyes and carina next to it is also rarely known in this genus. The punctations on elytra is also distinguishable, which represented by both coarse and fine punctures mainly on central areas (Fig. <xref ref-type="fig" rid="F12035043">4</xref>F).</p></tp:treatment-sec><tp:treatment-sec sec-type="Distribution"><title>Distribution</title><p>China: Guangdong, Fujian (new record for Fujian).</p></tp:treatment-sec><tp:treatment-sec sec-type="Biology"><title>Biology</title><p>Specimens of <italic><tp:taxon-name><tp:taxon-name-part taxon-name-part-type="genus" reg="Intybia">I.</tp:taxon-name-part><tp:taxon-name-part taxon-name-part-type="species" reg="swatowensis">swatowensis</tp:taxon-name-part></tp:taxon-name></italic> are mostly found on leaves or rocks far away from the coast (personal observation by Zhenhua Liu), but was also collected in mangrove forests in this study (Fig. <xref ref-type="fig" rid="F12145089">5</xref>A) and were collected on the leaves of <italic><tp:taxon-name><tp:taxon-name-part taxon-name-part-type="genus" reg="Kandelia">Kandelia</tp:taxon-name-part><tp:taxon-name-part taxon-name-part-type="species" reg="obovata">obovata</tp:taxon-name-part></tp:taxon-name></italic> (Fig. <xref ref-type="fig" rid="F12145089">5</xref>B).</p></tp:treatment-sec><tp:treatment-sec sec-type="Re-description"><title>Re-description</title><p><bold>Male.</bold> Length 2.9-3.5 mm. Head and prothorax black, with a quadrate orange spot on frons; antenna with basal 3 segments orange, scape with dorsal surface dark, remaining segments brown to dark brown. Elytra black with metallic bluish lustre, with an orange band across suture before middle. Legs black, anterior tarsi of male lacking comb above the 2<sup>nd</sup> tarsomere. Abdomen black with median area orange. Vestiture double of dense short setae and much sparser longer bristles.</p><p><bold>Head.</bold> Head narrower than pronotum; dorsal surface nearly smooth, depressed behind eyes, forming a carina from temple area to ventral side. Eyes elliptical and prominent laterally. Antenna with scape and antennomere 3 expanded and laterally flattened; scape sub-triangular with outer surface slightly depressed; antennomere 3 sub-rectangular, distinctly depressed on outer surface, with a membranous projection near base.</p><p><bold>Thorax.</bold> Pronotum about 0.9 times as long as wide, lateral margins distinctly constricted at base; disc area smooth, only with a few punctations on lateral areas posteriorly, transversely depressed near base. Prosternum short, prosternal process highly reduced. Procoxal cavities large and transverse, contiguous at middle; procoxae distinctly projecting. Mesoventrite small and shield-shaped, mesepisternum and mesepimeron large. Metaventrite about as long as wide, slightly dilated. Mesocoxae triangular and projecting, meeting at middle. Metacoxae narrowly separated, abruptly narrowed to lateral. Legs relatively slender, with femora slightly enlarged near base, tarsal formula 5-5-5, anterior tarsi without comb on tarsomere 2 (Fig. <xref ref-type="fig" rid="F12035043">4</xref>J).</p><p><bold>Elytra.</bold> Oblong-ovate, widest at about posterior third, about 1.5 times as long as wide; dorsal surface shiny, with sparse coarse punctations mostly on median areas and denser fine punctations between and next to them; vestiture mostly dark, which are yellowish on orange band.</p><p><bold>Abdomen.</bold> With 6 ventrites, gradually narrowing to posterior; ventrite 1 divided at middle, only visible at lateral. Tergite VIII sub-trapezoid, with posterior margin arcuate; sternites VIII nearly divided, with median area membranous. Male genitalia with penis broadly rounded apically, inner sac with a long sclerotised flagellum and numerous tiny spines apically.</p><p><bold>Female.</bold> Similar to male on body shape and colouration, but head with dorsal surface entirely black, antenna with scape and antennomere 3 only elongated.</p></tp:treatment-sec><tp:treatment-sec><!--Section generated to contain objects referenced in tp:taxon-treatment.--><fig id="F12035043" position="float" orientation="portrait"><object-id xmlns:xlink="http://www.w3.org/1999/xlink" content-type="arpha" xlink:type="simple">D2C9375B-D187-5CA2-816D-F10D2CBECA5D</object-id><object-id xmlns:xlink="http://www.w3.org/1999/xlink" content-type="doi" xlink:type="simple">10.3897/BDJ.12.e139509.figure4</object-id><label>Figure 4.</label><caption><p><tp:taxon-name><tp:taxon-name-part taxon-name-part-type="genus" reg="Intybia">Intybia</tp:taxon-name-part><tp:taxon-name-part taxon-name-part-type="species" reg="swatowensis">swatowensis</tp:taxon-name-part></tp:taxon-name> (Wittmer, 1956). <bold>A</bold> male, dorsal view; <bold>B</bold> male, ventral view; <bold>C</bold> female, dorsal view; <bold>D</bold> male antenna, lateral view; <bold>E</bold> male antenna, dorsal view; <bold>F</bold> elytra; <bold>G</bold> male genitalia, ventral view; <bold>H</bold> pygidium (apical tergite); <bold>I</bold> ultimate abdominal ventrite (apical sternite); <bold>J</bold> anterior tarsi, male. Scale bars: 1.0 mm (<bold>A</bold>-<bold>C</bold>).</p></caption><graphic xmlns:xlink="http://www.w3.org/1999/xlink" xlink:href="bdj-12-e139509-g004.jpg" position="float" id="oo_1173578.jpg" orientation="portrait" xlink:type="simple"><uri content-type="original_file" xlink:type="simple">https://binary.pensoft.net/fig/1173578</uri></graphic></fig><fig id="F12145089" position="float" orientation="portrait"><object-id xmlns:xlink="http://www.w3.org/1999/xlink" content-type="arpha" xlink:type="simple">F7F9D69B-48B2-5577-94D9-C8993F913244</object-id><object-id xmlns:xlink="http://www.w3.org/1999/xlink" content-type="doi" xlink:type="simple">10.3897/BDJ.12.e139509.figure5</object-id><label>Figure 5.</label><caption><p>Habitat and host plant of <italic><tp:taxon-name><tp:taxon-name-part taxon-name-part-type="genus" reg="Intybia">Intybia</tp:taxon-name-part><tp:taxon-name-part taxon-name-part-type="species" reg="swatowensis">swatowensis</tp:taxon-name-part></tp:taxon-name></italic> (Wittmer, 1956). <bold>A</bold> habitat (photo by Haitian Song); <bold>B</bold> host plant <italic><tp:taxon-name><tp:taxon-name-part taxon-name-part-type="genus" reg="Kandelia">Kandelia</tp:taxon-name-part><tp:taxon-name-part taxon-name-part-type="species" reg="obovata">obovata</tp:taxon-name-part></tp:taxon-name></italic> (photo by Haitian Song).</p></caption><graphic xmlns:xlink="http://www.w3.org/1999/xlink" xlink:href="bdj-12-e139509-g005.jpg" position="float" id="oo_1149983.jpg" orientation="portrait" xlink:type="simple"><uri content-type="original_file" xlink:type="simple">https://binary.pensoft.net/fig/1149983</uri></graphic></fig></tp:treatment-sec></tp:taxon-treatment>
